# Supplementary material for: A bibliometric analysis and visualization of research trends on surgical hip dislocation
Source: J Hip Preserv Surg. 2022 Dec 31;10(1):8–16. doi: 10.1093/jhps/hnac049 (PMC10234387; doi:10.1093/jhps/hnac049)
Supplement: hnac049_Supp [file hnac049_supp.zip]

Archive with 1 entries (1 files):
- suppl_data/Supplementary Fig.docx
